# Supplementary material for: The stimulating role of syringic acid, a plant secondary metabolite, in the microbial degradation of structurally-related herbicide, MCPA
Source: PeerJ. 2019 Apr 10;7:e6745. doi: 10.7717/peerj.6745 (PMC6462179; doi:10.7717/peerj.6745)
Supplement: File S1 — The file contains the raw data of MCPA cocnetrations. [file peerj-07-6745-s001.xlsx]

## Sheet: MCPA_concetrations, reductions
Lp	Collection time	Sample	C [µg/2µL]	± SD (stand dev.)	T1 mM	T1 mM average	T4 mM average	T1-T4	% reduction of total MCPA	SD
1.1	T1	MCPA 0,1 mM
2.1		MCPA 0,1 mM	0.0503549	0.00236166	0.125499
3.1		MCPA 0,1 mM	0.0622436	0.00587918	0.15513	0.140315	0.0843469	0.0559676	39.8872	13.2197
4.1		MCPA 0,5 mM	0.183985	0.02114	0.458546
5.1		MCPA 0,5 mM	0.226251	0.0331336	0.563885
6.1		MCPA 0,5 mM	0.236862	0.0259434	0.590331	0.537587	0.390495	0.147093	27.3616	21
7.1		MCPA 0,1 mM + SA	0.114477	0.0183213	0.285312
8.1		MCPA 0,1 mM + SA	0.103647	0.00637156	0.258319
9.1		MCPA 0,1 mM + SA	0.10193	0.00884132	0.25404	0.26589	0.236604	0.0292866	11.0145	1
10.1		MCPA 0,5 mM + SA	0.252787	0.0132503	0.63002
11.1		MCPA 0,5 mM +SA	0.229778	0.0595321	0.572677
12.1		MCPA 0,5 mM + SA	0.245358	0.0059046	0.611505	0.604734	0.571968	0.0327662	5.41828	25
13.1		MCPA 0,1 mM+SA +SSE	0.153922	0.0319855	0.383619
14.1		MCPA 0,1 mM+SA +SSE	0.131013	0.0192027	0.326523
15.1		MCPA 0,1 mM+SA +SSE	0.110838	0.00898223	0.276243	0.328795	0.265605	0.0631901	19.2187	7
16.1		MCPA 0,5 mM +SA +SSE	0.234414	0.00617626	0.58423
17.1		MCPA 0,5 mM +SA +SSE	0.283339	0.0454778	0.706166
18.1		MCPA 0,5 mM +SA +SSE	0.237666	0.0413132	0.592335	0.627577	0.552882	0.074695	11.9021	13
19.1		MCPA 0,1 mM +SE	0.128395	0.0159673	0.319998
20.1		MCPA 0,1 mM +SE	0.0962511	0.0140036	0.239887
21.1		MCPA 0,1 mM +SE	0.0892842	0.0194009	0.222523	0.260802	0.12195	0.138852	53.2404	17
22.1		MCPA 0,5 mM +SE	0.208352	0.0486958	0.519277
23.1		MCPA 0,5 mM +SE	0.226128	0.0135007	0.563579								Results used for preparation of figures
24.1		MCPA 0,5 mM +SE		0.0363146	0	0.541428	0.00682269	0.534605	98.7399	0
25.1		MCPA 0,1 mM +SA +SE	0.121711	0.00488467	0.30334
26.1		MCPA 0,1 mM +SA +SE	0.102352	0.00859199	0.255093									% reduction of total MCPA concentration during 4 weeks			% reduction of total MCPA concentration during 4 weeks
27.1		MCPA 0,1 mM +SA +SE				0.279216	0.00137654	0.27784	99.507	0			MSM	40		MSM	27.3616
28.1		MCPA 0,5 mM +SA+SE	0.235249	0.0204191	0.586311								MSM + syringic acid	11.0145		Syringic acid	5.41828
29.1		MCPA 0,5 mM +SA+SE	0.224689	0.0107145	0.559992								MSM + syringic acid + sterile soil extract	19.2187		Syringic acid and sterile soil slurry	11.9021
30.1		MCPA 0,5 mM +SA+SE	0.231609	0.0605928	0.577238	0.574513	0	0.574513	100	0			MSM + soil extract	53.2404		Soil slurry	98.7399
													MSM + syringic acid + soil extract	99		MSM + syringic acid + soil extract	100
					0
Lp	Tydzień	Nr Próbki	C [µg/2µL]	± SD (stand dev.)	T4 mM	T4 mM average
1'''''	T4	MCPA 0,1 mM	0.0250657	0.00785882	0.0624713
3'''''		MCPA 0,1 mM	0.0426203	0.00801057	0.106223	0.0843469
4'''''		MCPA 0,5 mM	0.153171	0.0174044	0.381749
5'''''		MCPA 0,5 mM	0.109975	0.0168428	0.27409
6'''''		MCPA 0,5 mM	0.206895	0.0455209	0.515645	0.390495
7'''''		MCPA 0,1 mM +SA	0.102903	0.0219564	0.256466
8'''''		MCPA 0,1 mM +SA	0.0913746	0.00886158	0.227733
9'''''		MCPA 0,1 mM +SA	0.0905238	0.00725502	0.225612	0.236604
10'''''		MCPA 0,5 mM +SA	0.167963	0.02014	0.418615
11'''''		MCPA 0,5 mM +SA	0.254785	0.0371699	0.635
12'''''		MCPA 0,5 mM +SA	0.265734	0.0602544	0.662288	0.571968
13'''''		MCPA 0,1 mM +SA +SSE	0.119807	0.0305862	0.298595
14'''''		MCPA 0,1 mM +SA +SSE	0.100596	0.0120577	0.250716
15'''''		MCPA 0,1 mM +SA +SSE	0.0993073	0.00567685	0.247503	0.265605
16'''''		MCPA 0,5 mM +SA +SSE	0.2197	0.0193251	0.547559
17'''''		MCPA 0,5 mM +SA +SSE	0.211512	0.00445329	0.527151
18'''''		MCPA 0,5 mM +SA +SSE	0.234296	0.0379843	0.583935	0.552882
19'''''		MCPA 0,1 mM +SE	0.090134	0.0530517	0.224641
20'''''		MCPA 0,1 mM +SE	0.044012	0.0359845	0.109691
21'''''		MCPA 0,1 mM +SE				0.167166
22'''''		MCPA 0,5 mM + SE	0.0036091	0.00024762	0.00899496
23'''''		MCPA 0,5 mM + SE	0.00253298	0.000162835	0.00631295
24'''''		MCPA 0,5 mM + SE	0.00207044	0.000297256	0.00516016	0.00682269
25'''''		MCPA 0,1 mM +KW +SE	0.00054843	7.35651e-05	0.00136685
26'''''		MCPA 0,1 mM +KW +SE	0.000536381	5.84874e-05	0.00133682
27'''''		MCPA 0,1 mM +KW +SE	0.000572138	6.0529e-05	0.00142594	0.00137654
28'''''		MCPA 0,5 mM +KW +SE	<LOD		#VALUE!
29'''''		MCPA 0,5 mM +KW +SE	<LOD		#VALUE!
30'''''		MCPA 0,5 mM +KW +SE	<LOD		#VALUE!	0
		MCPA 0,1 mM +SE	0.000473644	6.389e-05	0.00118046
		MCPA 0,5 mM +SE	0.0244276	0.000707621	0.0608809
