# Supplementary material for: The stimulating role of syringic acid, a plant secondary metabolite, in the microbial degradation of structurally-related herbicide, MCPA
Source: PeerJ. 2019 Apr 10;7:e6745. doi: 10.7717/peerj.6745 (PMC6462179; doi:10.7717/peerj.6745)
Supplement: File S2 — The file contains the raw data of roots lengh of L. sativum and S.alba. [file peerj-07-6745-s002.xlsx]

## Sheet: Root lenght results
	Control				samples
Lepidium sativum	OECD 1	OECD 2	Average	SD	MCPA 0,1mM	Average	SD	MPCA 0,5mM	MPCA 0,5mM	Average	SD	MCPA 0,1mM, KS	MCPA 0,1mM, KS	Average	SD	MCPA 0,5mM, KS	Average	SD	MCPA 0,1 mM, KS, SWG	MCPA 0,1 mM, KS, SWG	Average	SD	MCPA 0,5 mM, KS, SWG	MCPA 0,5 mM, KS, SWG	Average	SD	MCPA 0,1 mM, WG	MCPA 0,1 mM, WG	Average	SD	MCPA 0,5 mM, WG	MCPA 0,5 mM, WG	Average	SD	MCPA 0,1 mM, KS, WG	MCPA 0,1 mM, KS, WG	Average	SD	MCPA 0,5 mM, KS, WG	MCPA 0,5 mM, KS, WG	Average	SD	KS, WG	KS, WG	Average	SD	WG	WG	Average
1	31.97	28.04	30.005		0	0		0	0	0		0	0	0		0	0		0	0	0		0	0	0		35.56	20.66	28.11		27.05	32.29	29.67		58.24	16.1	37.17		22.7	34.49	28.595		15.47	5.09	10.28		19.176	17.43	18.303
2	37.49	51.56	44.525		0	0		0	0	0		0	0	0		0	0		0	0	0		0	0	0		48.31	42.44	45.375		48.9	32.41	40.655		54.42	33.77	44.095		23.57	39.25	31.41		7.97	11.9	9.935		22.857	37.781	30.319
3	36.99	10.31	23.65		0	0		0	0	0		0	0	0		0	0		0	0	0		0	0	0		52.89	42.56	47.725		30.72	31.17	30.945		43.97	27.39	35.68		41.06	38.11	39.585		9.21	0	4.605		15.236	33.761	24.4985
4	17.08	32.8	24.94		0	0		0	0	0		0	0	0		0	0		0	0	0		0	0	0		35.07	40.019	37.5445		24.25	30.77	27.51		11.19	24.37	17.78		43.75	37.9	40.825		14.64	0	7.32		32.65	31.216	31.933
5	0	30.6	15.3		0	0		0	0	0		0	0	0		0	0		0	0	0		0	0	0		43.68	39.02	41.35		33.17	32.69	32.93		40.77	45.64	43.205		22.64	47.8	35.22		0	0	0		0	15.95	7.975
6	0	0	0		0	0		0	0	0		0	0	0		0	0		0	0	0		0	0	0		46.63	38.77	42.7		23.81	19.3	21.555		6.29	28.89	17.59		29.29	48.24	38.765		0	0	0		0	33.394	16.697
7	0	0	0		0	0		0	0	0		0	0	0		0	0		0	0	0		0	0	0		32.04	40.414	36.227		41.33	0	20.665		47.12	28.376	37.748		0	0	0		0	0	0		0	0	0
average	17.6471	21.9014	19.7743	3.00823	0	0	0	0	0	0	0	0	0	0	0	0	0	0	0	0	0	0	0	0	0	0	42.0257	37.6976	39.8616	3.06046	32.7471	25.5186	29.1329	5.11137	37.4286	29.2194	33.324	5.80474	26.1443	35.1129	30.6286	6.34174	6.75571	2.42714	4.59143	3.06076	12.8456	24.2189	18.5322
Sinapis alba
1	22.86	32.7	27.78		0	0		0	0	0		0	0	0		0	0		0	0	0		0	0	0		44.16	59.96	52.06		56.4	40.9	48.65		51.91	27.956	39.933		54.65	52.08	53.365		13.8	10.62	12.21		33.42	32.447	32.9335
2	50.755	65.208	57.9815		0	0		0	0	0		0	0	0		0	0		0	0	0		0	0	0		55.57	48.35	51.96		48.35	31.2	39.775		68.65	25.54	47.095		52.46	56.28	54.37		19.8	13.88	16.84		36.924	54.099	45.5115
3	77.129	46.3	61.7145		0	0		0	0	0		0	0	0		0	0		0	0	0		0	0	0		54.39	59.62	57.005		52.55	49.9	51.225		58.2	53.06	55.63		47.69	55.95	51.82		18.3	14.55	16.425		37.346	53.394	45.37
4	73.99	21.5	47.745		0	0		0	0	0		0	0	0		0	0		0	0	0		0	0	0		45.52	47.97	46.745		60.61	52.6	56.605		61.32	52.8	57.06		53.38	54.8	54.09		14	7.03	10.515		34.363	41.019	37.691
5	64.2	53.45	58.825		0	0		0	0	0		0	0	0		0	0		0	0	0		0	0	0		59	60.69	59.845		78.69	49.2	63.945		43	42.82	42.91		55.11	53.09	54.1		31.88	9.4	20.64		30.757	38.603	34.68
6	0	5.4	2.7		0	0		0	0	0		0	0	0		0	0		0	0	0		0	0	0		46.34	59.7	53.02		51.95	48.3	50.125		46.81	19.9	33.355		53.51	58.38	55.945		28.12	9.47	18.795		33.947	32.467	33.207
7	0	0	0		0	0		0	0	0		0	0	0		0	0		0	0	0		0	0	0		0	49.24	24.62		51.617	38.6	45.1085		44.85	25.303	35.0765		0	47.19	23.595		0	0	0		0	35.317	17.6585
average	41.2763	32.0797	36.678	6.50296	0	0	0	0	0	0	0	0	0	0	0	0	0	0	0	0	0	0	0	0	0	0	43.5686	55.0757	49.3221	8.13678	25.5186	44.3857	50.7762	13.3411	53.5343	35.3399	44.4371	12.8654	45.2571	53.9671	49.6121	6.1589	17.9857	9.27857	13.6321	6.15688	29.5367	41.0494	35.2931
Results of roots lengh
	L. sativum	S. alba
OECD 1	19.7743	36.678
MCPA 0,1mM	0	0
MPCA 0,5mM	0	0
MCPA 0,1mM, syringic acid	0	0
MCPA 0,5mM, syringic acid	0	0
MCPA 0,1 mM, syringic acid, sterile soil extract	0	0
MCPA 0,5 mM, syringic aci, sterile soil extract	0	0
MCPA 0,1 mM, soil extract	39.8616	49.3221
MCPA 0,5 mM, soil extract	29.1329	50.7762
MCPA 0,1 mM, syringic acid, soil extract	33.324	44.4371
MCPA 0,5 mM, syringic acid, soil extract	30.6286	49.6121
syringic acid, soil extract	4.59143	13.6321
soil extract	18.5322	35.2931
Inhibition of roots lenght in reference to OECD soil
	L.sativum	S.alba
MCPA 0,1mM	100	100
MPCA 0,5mM	100	100
MCPA 0,1mM, syringic acid	100	100
MCPA 0,5mM, syringic acid	100	100
MCPA 0,1 mM, syringic acid, sterile soil extract SSE	100	100
MCPA 0,5 mM, syringic acid, sterile soil extract	100	100
MCPA 0,1 mM, soil extract	-101.583	-34.4734
MCPA 0,5 mM, soil extract	-47.327	-38.4378
MCPA 0,1 mM,syringic acid, soil extract	-68.5219	-21.1546
MCPA 0,5 mM, syringic acid, soil extract	-54.8909	-35.264
syringic acid, soil extract	76.7808	62.8329
soil extract	6.28125	3.77591
Results used for table 4
root lenght inhibition in reference to control OECD soil
	L.sativum	S.alba
MCPA 0,1mM	100	100
MCPA 0,1mM, syringic acid	100	100
MCPA 0,1 mM, syringic acid, sterile soil extract	100	100
MCPA 0,1 mM, soil extract	-101.583	-34.4734
MCPA 0,1 mM, syringic acidsoil extract	-68.5219	-21.1546
	L.sativum	S.alba
MPCA 0,5mM	100	100
MCPA 0,5mM, syringic acid	100	100
MCPA 0,5 mM, syringic acid, sterile soil extract	100	100
MCPA 0,5 mM, soil extract	-47.327	-38.4378
MCPA 0,5 mM, syringic acid, soil extract	-54.8909	-35.264
[truncated: 1 more columns]
